# Supplementary material for: Dataset on the imprint of the Agia Zoni II tanker oil spill on the marine ecosystem of Saronikos Gulf
Source: Data Brief. 2019 Oct 16;27:104664. doi: 10.1016/j.dib.2019.104664 (PMC6833354; doi:10.1016/j.dib.2019.104664)
Supplement: Multimedia component 2 [file mmc2.xlsx]

## Sheet: Seawaters_Coastal Sites
Table 1. Polycyclic aromatic hydrocarbons (PAHs; in ng L-1) in seawater samples collected during the conducted samplings in coastal areas of the Saronikos Gulf (from September 18th 2017 to March 21st 2018). N.D.: Not detected, detection limit for each individual compound=0.02 ng L-1.
MUNICIPALITY	SALAMINA																												PIRAEUS																	KALLITHEA		PALAIO FALIRO
STATION NAME	KINOSOURA			SELINIA Ι			SELINIA ΙI	KAKH VIGLA			CHAROUPIAS			NTOULAPI			GIALA			KIRIZA			MAROUDI			PERISTERIA			AEGEAN SEA NAVAL COMMAND-ROCKY SHORE			HELLENIC NAVAL ACADEMY		AFRODITE VOE				FREATTYDA				YACHT CLUB OF GREECE				KALLITHEA MARINA	STAVROS NIARXOS FOUNDATION	PHLOISBOS
COORDINATES	37° 56.56'N - 23° 32.57'E 23° 32.57'E 23° 32.57'E 37° 56.56'N - 23° 32.57'E 37° 56.56'N - 23° 32.57'E 37° 56.56'N - 23° 32.57'E 37° 56.56'N - 23° 32.57'E			37° 56.43'N - 23° 32.33'E			37° 55.96'N - 23° 32.23'E	37° 54.74'N - 23° 30.72'E			37° 54.22'N - 23° 30.83'E			37° 54.08'N - 23° 30.77'E			37° 54.16'N - 23° 30.18'E			37° 53.92'N - 23° 29.20'E			37° 53.39'N - 23° 28.76'E			37° 52.74'N - 23° 27.53'E			37° 55.98'N - 23° 37.47'E			37° 56.00'N - 23° 37.69'E		37° 55.74'N - 23° 37.82'E				37° 55.82'N - 23° 38.84'E				37° 56.14'N - 23° 39.23'E				37° 56.22'N - 23° 41.16'E	37° 56.15'N - 23° 41.29'E	37° 55.55'N - 23° 41.41'E
SAMPLING DATE	2017-09-29	2017-12-04	2018-03-21	2017-09-29	2017-12-04	2018-03-21	2017-09-29	2017-09-29	2017-10-23	2017-12-04	2017-09-29	2017-10-23	2017-12-04	2017-09-29	2017-10-23	2017-12-04	2017-09-29	2017-10-23	2017-12-04	2017-09-29	2017-10-23	2017-12-04	2017-09-29	2017-10-23	2017-12-04	2017-09-29	2017-10-23	2017-12-04	2017-10-10	2017-10-23	2017-11-02	2017-10-10	2017-11-02	2017-09-29	2017-10-10	2017-10-23	2017-11-02	2017-09-29	2017-10-10	2017-10-23	2017-11-02	2017-09-29	2017-10-10	2017-10-23	2017-11-02	2017-09-29	2017-09-29	2017-09-22	2017-10-10
PAHs (ng L-1)
Naphthalene	32.3	1.79	1.51	16.8	1.84	1.04	6.20	1.05	1.49	2.07	1.61	0.90	2.18	2.11	1.16	3.64	1.45	0.97	5.00	0.90	0.90	1.75	1.29	1.00	1.43	1.09	1.04	2.70	1.39	2.45	1.27	2.37	1.14	2.70	1.69	1.21	1.37	1.41	1.15	0.96	3.19	1.43	1.37	0.60	1.33	1.82	1.89	2.74	7.61
Methylnapthalenes	1210	3.71	2.09	1010	5.76	1.13	29.4	2.30	2.64	2.26	2.81	1.10	2.72	4.19	1.51	4.31	2.67	1.26	2.77	2.01	1.10	1.73	2.26	1.31	1.61	1.54	1.25	2.73	1.67	2.71	1.21	5.43	1.45	15.8	10.5	5.63	6.18	2.54	5.14	1.27	2.54	1.97	1.56	0.92	1.36	8.12	7.68	25.8	83.1
Acenaphthylene	20.1	0.10	0.28	13.4	0.07	0.07	0.15	0.10	0.05	0.11	0.06	0.04	0.11	0.04	0.07	0.16	0.07	0.03	1.19	0.04	0.04	0.11	0.08	0.05	0.08	0.08	0.04	1.50	0.10	0.12	0.06	0.06	0.04	0.10	0.21	0.08	0.08	0.10	0.07	0.10	0.08	0.11	0.10	0.18	0.08	0.55	0.59	0.23	0.30
Acenaphthene	190.2	0.51	0.35	157	0.77	0.11	2.84	0.21	0.08	0.20	0.11	0.06	0.20	0.19	0.06	0.23	0.18	0.06	0.22	0.13	0.06	0.13	0.15	0.06	0.12	0.12	0.07	0.16	0.20	0.15	0.06	0.56	0.08	1.34	1.27	1.08	0.91	0.23	0.17	0.12	0.11	0.17	0.17	0.11	0.08	1.15	1.44	7.51	8.01
Dimethylnapthalenes	2640	11.9	5.20	1890	18.1	1.64	54.2	5.27	1.24	3.18	3.09	0.73	3.57	4.48	1.24	4.78	3.74	1.08	2.42	2.39	1.03	2.07	2.75	1.08	2.03	2.16	1.16	11.2	3.60	2.16	1.01	3.66	1.55	29.6	30.6	22.1	22.2	4.52	2.85	1.68	1.61	3.03	2.50	1.66	1.20	25.8	30.2	79.1	183
Trimethylnapthalenes	3130	21.5	9.96	2340	22.7	2.13	42.1	6.9	1.50	3.27	3.53	0.69	3.83	3.29	0.94	4.20	4.89	0.93	2.17	2.83	0.69	1.95	2.81	0.73	1.82	2.25	0.67	9.35	7.11	2.60	0.86	1.70	1.41	31.5	36.7	41.2	24.0	6.86	7.76	2.98	1.68	4.73	3.03	1.87	1.25	27.1	33.6	191	266
Fluorene	184	0.63	0.53	134	0.75	0.26	2.50	0.50	0.11	0.30	0.24	0.15	0.32	0.33	0.14	0.36	0.45	0.16	0.57	0.26	0.15	0.23	0.37	0.15	0.23	0.33	0.14	0.11	0.29	0.22	0.10	0.69	0.15	1.36	1.43	1.13	0.94	0.41	0.20	0.17	0.18	0.29	0.36	0.22	0.18	2.00	2.59	7.62	7.35
Dibenzothiophene	149	0.59	0.42	92.3	0.83	0.08	2.06	0.51	0.06	0.15	0.09	0.06	0.15	0.15	0.07	0.17	0.26	0.06	0.13	0.11	0.06	0.11	0.14	0.06	0.10	0.12	0.05	0.08	0.23	0.10	0.05	0.49	0.07	1.06	1.32	1.31	0.73	0.27	0.22	0.10	0.10	0.17	0.14	0.07	0.07	1.09	1.56	5.93	8.72
Methyldibenzothiophenes	642	4.75	2.93	488	6.85	0.40	6.82	0.23	0.12	0.47	0.31	0.08	0.47	0.36	0.12	0.57	1.36	0.13	0.31	0.27	0.08	0.24	0.37	0.09	0.24	0.28	0.09	1.62	1.35	0.43	0.13	2.53	0.17	5.18	6.78	9.25	3.49	1.41	1.49	0.74	0.36	0.66	0.45	0.16	0.32	3.68	4.89	46.7	59.4
Dimethyldibenzothiophenes	1260	13.0	13.5	854	19.9	1.06	11.0	0.4	0.21	0.81	0.47	0.11	0.92	0.56	0.18	1.16	4.12	0.37	0.54	0.45	0.11	0.42	0.76	0.13	0.46	0.48	0.15	8.53	4.09	0.37	0.41	7.15	0.40	14.6	17.6	27.3	8.56	5.00	4.86	2.14	0.81	2.07	1.08	0.46	0.78	4.91	5.76	160	187
Phenanthrene	372	2.57	1.60	258	3.10	0.57	6.76	2.88	0.33	0.83	0.84	0.29	0.83	0.72	0.32	0.97	1.44	0.37	2.14	0.53	0.29	0.67	0.76	0.31	0.65	0.82	0.29	0.83	1.01	0.54	0.27	2.92	0.38	4.37	5.04	5.47	3.01	1.51	1.15	0.58	0.63	1.11	0.84	0.52	0.48	5.75	7.71	16.2	38.7
Anthracene	67.8	0.28	0.22	45.2	0.40	0.04	0.57	0.46	0.02	0.05	0.02	N.D.	0.04	0.03	0.02	0.07	0.13	0.02	0.16	0.03	N.D.	0.04	0.06	0.02	0.04	0.05	0.02	0.12	0.14	0.05	0.02	0.25	0.02	0.57	0.49	0.99	0.40	0.20	0.13	0.08	0.05	0.11	0.06	0.07	0.04	0.38	0.60	4.98	4.43
Methylphenanthrenes	1820	18.0	8.94	1390	24.2	1.49	24.8	9	0.57	1.99	0.62	0.35	2.10	1.66	0.53	2.67	6.61	0.78	1.80	1.25	0.36	1.16	2.03	0.54	1.22	1.76	0.41	10.9	6.37	3.49	0.52	4.49	0.84	22.7	28.6	41.1	15.2	6.56	6.72	3.74	1.59	4.12	2.73	0.97	1.09	18.2	24.7	170	246
Dimethylphenanthrenes	3290	33.6	28.1	2480	49.6	2.59	32.5	9.6	0.66	2.44	0.84	0.33	2.86	1.81	0.57	3.84	12.6	1.11	1.83	1.44	0.33	1.29	2.81	0.38	1.42	1.37	0.42	25.5	3.60	3.08	1.12	5.49	1.39	44.8	55.9	84.3	27.3	14.7	14.9	7.48	1.89	6.90	3.60	1.63	1.40	15.6	22.2	435	481
Trimethylphenanthrenes	2780	24.8	45.7	2050	43.0	2.95	21.9	6.3	0.38	1.62	1.23	0.17	1.67	1.02	0.27	2.60	12.1	1.00	0.76	1.03	0.14	0.73	2.27	0.18	0.84	0.68	0.23	18.1	1.73	2.32	1.09	2.35	1.21	42.3	44.4	77.0	22.6	14.4	13.5	6.15	1.45	6.12	2.69	1.34	0.98	6.56	10.0	350	498
Fluoranthene	6.62	0.46	0.43	5.25	0.53	0.16	0.46	0.46	0.08	0.23	0.14	0.07	0.26	0.12	0.08	0.30	0.25	0.09	0.59	0.09	0.07	0.21	0.14	0.08	0.24	0.17	0.08	0.22	0.21	0.17	0.08	0.34	0.10	0.51	0.58	0.78	0.35	0.48	0.33	0.19	0.35	0.50	0.42	0.36	0.26	0.77	0.94	2.11	1.62
Pyrene	36.3	1.72	1.52	26.8	2.56	0.25	1.80	1.49	0.04	0.15	0.11	0.02	0.19	0.07	0.04	0.24	0.60	0.07	0.38	0.06	0.02	0.12	0.10	0.03	0.14	0.09	0.03	0.12	0.78	0.20	0.08	1.52	0.08	2.31	2.95	3.71	1.62	0.74	0.69	0.50	0.29	0.49	0.35	0.32	0.17	0.92	1.46	8.73	7.65
Methylpyrenes	169	6.68	10.5	115	11.7	0.97	5.84	8.25	0.08	0.33	0.31	0.03	0.32	0.16	0.08	0.52	2.54	0.26	0.30	0.19	0.03	0.17	0.27	0.04	0.19	0.14	0.06	0.23	2.84	0.58	0.29	5.03	0.26	9.31	9.12	14.4	5.21	4.02	3.17	1.83	0.59	1.64	0.64	0.41	0.25	1.49	2.51	39.1	39.9
Dimethylpyrenes	256	8.29	18.6	174	15.2	1.58	5.56	12.1	0.08	0.37	0.48	0.03	0.34	0.19	0.07	0.57	3.05	0.38	0.22	0.25	0.03	0.19	0.36	0.03	0.21	0.15	0.05	0.24	4.14	0.80	0.49	5.81	0.42	12.2	10.6	19.8	7.50	5.59	4.41	2.30	0.89	2.51	0.83	0.59	0.26	1.21	2.34	37.8	55.9
Retene	11.1	0.25	1.17	7.39	0.55	0.05	0.27	0.91	N.D.	0.03	0.22	N.D.	0.02	0.03	N.D.	0.02	0.22	0.03	0.12	0.02	N.D.	0.03	0.08	0.02	0.05	0.08	N.D.	0.94	0.13	0.03	0.02	0.21	N.D.	0.74	0.44	0.97	0.34	0.28	0.15	0.10	0.03	0.16	0.03	0.02	0.03	0.13	0.09	4.07	6.91
Benz[a]anthracene	66.7	1.06	2.19	44.5	1.91	0.12	0.69	1.54	N.D.	0.05	0.05	N.D.	0.05	0.02	0.02	0.09	0.29	0.04	0.07	0.03	N.D.	0.03	0.05	N.D.	0.04	0.03	N.D.	0.03	0.41	0.10	0.04	0.62	0.04	1.04	1.51	2.62	0.69	0.44	0.62	0.21	0.19	0.29	0.22	0.21	0.10	0.33	0.52	9.96	12.0
Chrysene	112	2.28	2.44	78.2	3.80	0.28	2.13	2.49	0.05	0.15	0.13	0.03	0.15	0.11	0.04	0.22	0.84	0.10	0.16	0.09	0.03	0.09	0.15	0.03	0.11	0.07	0.03	0.09	0.85	0.33	0.12	1.68	0.12	2.89	2.79	4.37	1.33	1.58	1.10	0.61	0.33	0.72	0.32	0.27	0.14	0.63	0.98	18.9	33.9
Methylchrysenes	423	5.38	11.1	292	10.2	0.65	4.12	2.75	0.07	0.21	0.22	0.03	0.19	0.15	0.05	0.33	2.32	0.26	0.14	0.18	0.03	0.11	0.33	0.03	0.13	0.10	0.03	0.11	2.05	0.71	0.27	3.18	0.24	8.11	6.12	14.1	3.68	3.41	2.47	1.19	0.48	1.42	0.44	0.32	0.17	0.69	1.21	45.2	101
Dimethylchrysenes	771	6.46	19.6	528	12.7	0.84	4.21	4	0.07	0.20	0.19	0.03	0.17	0.15	0.05	0.34	3.13	0.36	0.14	0.18	0.03	0.10	0.39	0.03	0.13	0.10	0.04	0.10	2.41	1.00	0.38	3.22	0.29	11.5	6.72	20.1	4.62	4.16	2.98	1.54	0.55	1.60	0.46	0.37	0.18	0.48	0.99	55.2	151
Benzo[b]fluoranthene	20.7	0.37	1.37	16.2	0.95	0.11	0.29	0.69	0.03	0.05	0.13	0.02	0.06	0.06	0.03	0.10	0.22	0.04	0.15	0.03	0.03	0.09	0.06	N.D.	0.06	0.04	0.02	0.06	0.33	0.16	0.06	0.54	0.06	0.81	0.89	1.21	0.34	0.57	0.57	0.16	0.21	0.37	0.31	0.24	0.11	1.11	1.35	2.73	7.62
Benzo[k]fluoranthene	3.05	0.05	0.13	2.65	0.14	N.D	0.04	0.10	N.D.	N.D.	0.18	0.02	N.D.	N.D.	N.D.	0.02	0.03	N.D.	0.03	N.D.	N.D.	0.02	N.D.	0.02	N.D.	N.D.	N.D.	N.D.	0.03	0.19	N.D.	0.04	N.D.	0.12	0.07	0.14	0.04	0.11	0.07	0.02	0.05	0.07	0.05	0.06	0.02	0.35	0.37	0.34	1.20
Benzo[e]pyrene	41.7	0.63	2.31	27.9	1.40	0.14	0.46	1.21	0.02	0.04	0.06	N.D.	0.04	0.04	0.02	0.07	0.38	0.05	0.06	0.03	0.03	0.05	0.04	N.D.	0.04	0.04	N.D.	0.03	0.41	0.19	0.07	0.63	0.05	1.24	1.00	1.75	0.49	0.78	0.51	0.22	0.19	0.38	0.16	0.15	0.07	0.45	0.61	4.78	14.1
Benzo[a]pyrene	42.1	0.29	1.29	28.4	0.94	0.06	0.18	0.89	N.D.	N.D.	0.12	N.D.	N.D.	N.D.	0.02	0.02	0.15	0.02	0.03	0.03	N.D.	N.D.	0.03	N.D.	N.D.	0.03	0.03	0.03	0.15	0.08	0.03	0.14	0.02	0.70	0.32	1.16	0.30	0.35	0.20	0.10	0.10	0.19	0.08	0.12	0.04	0.56	0.71	3.36	6.41
Perylene	16.3	0.13	0.43	10.5	0.34	0.02	0.08	0.37	N.D.	N.D.	0.05	N.D.	N.D.	N.D.	0.02	N.D.	0.07	N.D.	N.D.	N.D.	N.D.	N.D.	N.D.	N.D.	N.D.	N.D.	0.03	N.D.	0.07	0.03	0.02	0.08	0.04	0.29	0.13	0.43	0.10	0.14	0.07	0.03	0.03	0.06	0.02	0.03	N.D.	0.14	0.19	1.13	2.51
Indeno[1,2,3-cd]pyrene	4.02	0.05	0.52	3.01	0.33	N.D	0.04	0.09	N.D.	N.D.	0.09	N.D.	N.D.	0.02	N.D.	0.02	0.04	N.D.	0.04	N.D.	N.D.	0.02	0.02	N.D.	N.D.	N.D.	N.D.	N.D.	0.03	0.05	N.D.	0.04	N.D.	0.19	0.07	0.25	0.06	0.12	0.08	0.04	0.04	0.09	0.08	0.08	0.02	0.42	0.58	0.40	1.41
Benzo[ghi]perylene	16.1	0.25	0.20	12.7	1.01	0.05	0.12	0.46	N.D.	0.02	0.03	N.D.	0.02	0.02	N.D.	0.03	0.11	0.03	0.06	N.D.	N.D.	0.02	0.02	N.D.	0.03	N.D.	N.D.	0.02	0.11	0.10	0.03	0.14	0.03	0.48	0.28	0.81	0.22	0.20	0.17	0.10	0.08	0.11	0.09	0.11	0.04	0.40	0.57	1.49	5.11
Dibenz[a,h]anthracene	13.6	0.10	0.46	6.82	0.28	0.02	0.07	0.25	N.D.	N.D.	0.03	N.D.	N.D.	N.D.	N.D.	N.D.	0.05	N.D.	0.02	N.D.	N.D.	N.D.	N.D.	N.D.	N.D.	N.D.	N.D.	N.D.	0.08	0.03	N.D.	0.09	N.D.	0.22	0.17	0.44	0.11	0.09	0.09	0.04	0.02	0.05	0.03	0.02	N.D.	0.10	0.14	0.84	2.03
[truncated: 118 more columns]
