# Supplementary material for: Dataset on the imprint of the Agia Zoni II tanker oil spill on the marine ecosystem of Saronikos Gulf
Source: Data Brief. 2019 Oct 16;27:104664. doi: 10.1016/j.dib.2019.104664 (PMC6833354; doi:10.1016/j.dib.2019.104664)
Supplement: Multimedia component 3 [file mmc3.xlsx]

## Sheet: Seawaters_Open Saronikos Gulf
Table 2. Polycyclic aromatic hydrocarbons (PAHs; in ng L-1) in seawater samples collected during the conducted samplings in open sea areas of the Saronikos Gulf (September 21-22nd 2017 and November 13-14th 2017). N.D.: Not detected, detection limit for each individual compound=0.02 ng L-1.
STATION NAME	OS 1				OS 2				OS 3				OS 4				OS 5				OS 6				OS 7						OS 8				OS 9		OS 10		S 11				S 7						S 16
COORDINATES	37° 55.29'N - 23° 32.43'E				37° 55.26'N - 23° 37.87'E				37° 55.49'N - 23° 40.47'E				37° 53.52'N - 23° 41.14'E				37° 50.80'N - 23° 40.25'E				37° 51.38'N - 23° 43.16'E				37° 50.30'N - 23° 35.78'E						37° 48.23'N - 23° 45.00'E				37° 47.15'N - 23° 48.12'E		37° 43.81'N - 23° 52.90'E		37° 52.60'N - 23° 38.50'E				37° 55.70'N - 23° 35.75'E						37° 47.38'N - 23° 42.07'E
DEPTH	2 m		48 m		2 m		54 m		2 m		20 m		2 m		42 m		2 m		67 m		2 m		34 m		2 m		50 m		90 m		2 m		52 m		2 m	56 m	2 m	52 m	2 m		71 m		2 m		42 m		68 m		2 m
SAMPLING DATE	2017-09-01	2017-11-01	2017-09-01	2017-11-01	2017-09-01	2017-11-01	2017-09-01	2017-11-01	2017-09-01	2017-11-01	2017-09-01	2017-11-01	2017-09-01	2017-11-01	2017-09-01	2017-11-01	2017-09-01	2017-11-01	2017-09-01	2017-11-01	2017-09-01	2017-11-01	2017-09-01	2017-11-01	2017-09-01	2017-11-01	2017-09-01	2017-11-01	2017-09-01	2017-11-01	2017-09-01	2017-11-01	2017-09-01	2017-11-01	2017-09-01	2017-09-01	2017-09-01	2017-09-01	2017-09-01	2017-11-01	2017-09-01	2017-11-01	2017-09-01	2017-11-01	2017-09-01	2017-11-01	2017-09-01	2017-11-01	2017-09-01
PAHs (ng L-1)
Naphthalene	2.51	4.24	2.16	3.58	2.91	5.63	4.88	2.92	4.37	6.23	3.62	2.65	9.46	3.19	3.65	2.95	5.58	1.8	3.57	2.71	5.32	4.04	3.4	2.97	3.46	3.77	1.98	2.67	3.53	2.95	4.75	4.06	3.2	2.03	9.46	4.69	1.93	1.57	5.27	4.01	1.24	2.01	4.76	2.19	1.61	3.32	1.7	3.39	9.1
Methylnapthalenes	6.51	6.99	4.23	5.6	6.87	14.2	7.51	5.07	9.87	17.2	6.63	3.98	19.6	4.7	5.66	4.39	17.1	2.06	5.75	2.98	12.3	3.94	4.62	3.51	10.9	3.82	3.65	3.4	6.71	3.84	12.1	4.95	3.54	2.52	14	6.99	3.02	3.01	15.3	5.24	1.84	2.28	14.3	3.32	2.68	5.2	2.96	6.5	27.6
Acenaphthylene	0.03	0.14	0.12	0.12	0.11	0.12	0.03	0.1	0.09	0.12	0.05	0.07	0.14	0.11	0.03	0.1	0.08	0.07	0.03	0.06	0.06	0.07	0.02	0.07	0.08	0.11	0.07	0.1	0.05	0.1	0.08	0.05	0.03	0.04	0.07	0.04	0.02	0.03	0.05	0.1	0.05	0.04	0.06	0.1	0.06	0.05	0.04	0.06	0.07
Acenaphthene	0.37	0.63	0.22	0.28	0.65	0.47	0.16	0.1	0.56	0.54	0.32	0.13	1.29	0.2	0.15	0.14	0.9	0.11	0.13	0.11	0.58	0.37	0.11	0.14	0.52	0.34	0.16	0.15	0.18	0.17	0.74	0.13	0.1	0.09	0.65	0.11	0.09	0.06	0.66	0.16	0.09	0.08	0.69	0.17	0.12	0.3	0.09	0.13	0.8
Dimethylnapthalenes	8.17	8.08	4.81	4.88	10.3	11.5	5.04	2.41	12.9	18.2	7.51	3.28	20.2	3.97	4.08	3.48	24.3	1.87	4.66	2.11	14.8	2.68	3.29	2.69	11.8	3.18	3.17	2.84	6.92	2.2	18.6	2.86	2.2	2.01	17.8	4.53	1.96	1.13	17.2	3.59	1.64	1.78	17.6	3.03	2.58	4.42	2.48	2.44	23.4
Trimethylnapthalenes	7.04	14.1	4.99	4.25	9.59	10.4	2.36	1.67	11.4	15	6.85	2.29	19	2.87	3.67	2.66	18.7	1.36	2.69	1.54	10.9	1.77	2.43	1.89	7.72	2.28	2.62	2.24	3.2	2.26	18.4	1.68	1.75	1.3	14.9	2.56	1.21	1	11.5	2.18	1.57	1.19	13.2	3.02	2.33	5.38	1.76	2.16	14.7
Fluorene	0.44	1.24	0.3	0.44	0.83	0.54	0.18	0.17	0.69	0.72	0.46	0.28	1.19	0.25	0.28	0.32	1.34	0.24	0.18	0.59	1.02	0.42	0.2	0.29	0.54	0.48	0.32	0.22	0.15	0.24	0.87	0.24	0.17	0.22	0.91	0.23	0.15	0.1	0.86	0.3	0.17	0.14	0.91	0.33	0.21	0.52	0.16	0.21	1.06
Dibenzothiophene	0.28	0.65	0.1	0.14	0.44	0.19	0.05	0.07	0.47	0.19	0.28	0.09	0.71	0.11	0.1	0.1	0.93	0.08	0.05	0.05	0.57	0.08	0.07	0.09	0.3	0.11	0.1	0.1	0.04	0.06	0.83	0.07	0.06	0.08	0.71	0.07	0.04	0.11	0.51	0.09	0.07	0.04	0.47	0.13	0.08	0.15	0.05	0.23	0.61
Methyldibenzothiophenes	0.92	1.58	1.68	0.34	1.53	0.43	0.09	0.11	1.58	0.42	0.91	0.15	2.6	0.18	0.27	0.17	2.84	0.13	0.13	0.08	1.8	0.14	0.2	0.24	0.78	0.25	0.3	0.21	0.11	0.08	3.36	0.12	0.16	0.26	2.65	0.14	0.07	0.26	1.28	0.13	0.33	0.05	1.28	0.63	0.21	0.23	0.16	0.55	1.53
Dimethyldibenzothiophenes	1.64	5.21	0.72	0.6	2.85	0.9	0.16	0.21	2.64	0.74	1.73	0.25	5.5	0.31	0.53	0.26	4.3	0.2	0.26	0.14	3.04	0.21	0.4	0.43	1.2	0.5	0.55	0.32	0.25	0.23	6.08	0.17	0.32	0.53	4.46	0.25	0.16	0.41	1.62	0.17	0.77	0.09	1.64	1.48	0.4	0.24	0.3	0.88	1.92
Phenanthrene	1.32	7.54	0.65	0.86	1.76	1.77	0.39	0.39	2.31	1.7	1.34	0.64	2.6	0.02	0.53	0.74	4.01	0.52	0.47	0.39	2.71	0.49	0.4	0.58	1.42	0.67	0.78	0.65	0.47	0.45	4.15	0.43	0.39	0.44	3.68	0.54	0.33	1.31	2.28	0.59	0.77	0.3	2.37	0.98	0.47	1.59	0.42	2.84	2.76
Anthracene	0.05	0.27	0.05	0.05	0.12	0.18	0.02	0.03	0.1	0.15	0.06	0.04	0.16	0.04	0.04	0.05	0.13	0.02	0.02	0.02	0.08	0.02	0.02	0.02	0.06	0.03	0.04	0.03	0.02	0.02	0.15	0.02	0.02	N.D	0.14	0.03	N.D	0.06	0.07	0.03	0.03	N.D	0.08	0.06	0.02	0.05	0.03	0.13	0.08
Methylphenanthrenes	3.88	11.3	1.67	2.51	6.23	3.73	0.51	0.57	7.57	4.01	4.31	0.87	13.5	1.11	1.52	1.02	11.3	0.63	0.78	0.3	8.07	1.24	1.07	0.87	3.78	1.92	2.88	0.89	0.61	0.39	16.5	1.42	0.77	0.58	13.5	0.66	0.51	1.37	5.55	0.68	3.5	0.46	5.64	6.02	1.31	1.59	0.8	2.97	6.85
Dimethylphenanthrenes	4.02	4.89	1.96	1.96	7.54	4.74	0.43	0.72	8.14	4.61	5.08	0.89	13.6	1.14	1.79	0.91	12	0.56	0.59	0.38	8.74	0.6	1.13	0.76	3.83	1	1.28	0.85	0.51	0.42	19.2	0.49	0.8	0.58	14.5	0.55	0.46	1.2	4.61	0.55	1.74	0.29	4.89	3.35	1.19	0.3	0.73	2.61	5.42
Trimethylphenanthrenes	2.82	1.94	1.09	1.11	4.43	2.98	0.2	0.42	3.91	2.57	3.18	0.49	8.53	0.62	0.73	0.42	6.73	0.25	0.27	0.16	4.93	0.31	0.48	0.34	2.2	0.5	0.58	0.4	0.3	0.28	10.5	0.23	0.36	0.22	7.67	0.21	0.29	0.49	2.18	0.21	0.78	0.12	2.24	1.43	0.53	0.11	0.44	1.06	2.46
Fluoranthene	0.21	1.24	0.23	0.24	0.39	0.59	0.13	0.22	0.27	0.43	0.19	0.18	0.44	0.24	0.16	0.2	0.27	0.14	0.21	0.14	0.23	0.12	0.09	0.15	0.12	0.17	0.21	0.17	0.24	0.19	0.3	0.12	0.15	0.11	0.28	0.18	0.13	0.15	0.16	0.15	0.37	0.12	0.2	0.71	0.14	0.13	0.2	1.63	0.2
Pyrene	0.12	1.04	0.32	0.24	0.37	0.52	0.06	0.21	0.32	0.49	0.23	0.1	0.41	0.15	0.15	0.11	0.13	0.05	0.07	0.07	0.21	0.06	0.09	0.1	0.11	0.1	0.19	0.08	0.08	0.09	0.18	0.06	0.07	0.04	0.25	0.12	0.05	0.09	0.07	0.08	0.22	0.05	0.12	0.42	0.12	0.1	0.15	1.5	0.13
Methylpyrenes	0.35	0.66	0.4	0.32	0.73	0.63	0.06	0.28	0.65	0.52	0.51	0.13	1.12	0.16	0.18	0.11	0.66	0.06	0.08	0.05	0.59	0.1	0.12	0.1	0.14	0.13	0.15	0.09	0.08	0.09	0.68	0.05	0.09	0.06	0.9	0.07	0.05	0.21	0.2	0.06	0.16	0.04	0.24	0.31	0.13	0.05	0.16	0.46	0.2
Dimethylpyrenes	0.64	0.36	0.39	0.25	0.84	0.71	0.04	0.31	0.69	0.54	0.5	0.12	1.31	0.16	0.13	0.07	0.88	0.05	0.08	0.03	0.77	0.06	0.08	0.08	0.27	0.04	0.09	0.05	0.09	0.04	0.87	0.04	0.08	0.05	1.05	0.05	0.06	0.11	0.21	0.04	0.08	0.03	0.23	0.15	0.11	N.D	0.16	0.24	0.25
Retene	0.04	0.3	N.D	N.D	0.11	0.07	0.02	N.D	0.04	0.05	0.06	N.D	0.11	0.02	0.02	0.02	0.1	N.D	0.03	N.D	0.17	N.D	0.02	0.02	N.D	0.03	0.25	0.02	0.02	N.D	0.1	N.D	N.D	0.02	0.08	0.05	N.D	0.07	0.05	N.D	0.5	N.D	0.12	0.78	0.08	N.D	0.03	0.15	0.11
Benz[a]anthracene	0.04	0.07	0.08	0.08	0.08	0.19	N.D	0.34	0.08	0.11	0.05	0.05	0.14	0.07	0.04	0.03	0.06	N.D	N.D	N.D	0.05	0.02	0.02	N.D	N.D	0.02	0.03	N.D	0.02	0.03	0.05	N.D	0.02	N.D	0.08	N.D	N.D	N.D	N.D	N.D	0.02	N.D	N.D	N.D	0.02	N.D	0.07	N.D	N.D
Chrysene	0.23	0.16	0.13	0.13	0.41	0.21	0.03	0.26	0.32	0.17	0.24	0.08	0.63	0.11	0.07	0.06	0.51	0.05	0.06	0.04	0.36	0.05	0.06	0.05	0.08	0.06	0.06	0.06	0.06	0.05	0.52	0.04	0.05	0.04	0.43	0.04	0.03	0.11	0.16	0.05	0.07	0.03	0.16	0.13	0.05	0.02	0.11	0.23	0.18
Methylchrysenes	0.59	0.17	0.2	0.18	0.56	0.28	0.03	0.31	0.44	0.2	0.37	0.08	0.94	0.09	0.07	0.05	0.84	0.04	0.04	0.03	0.67	0.05	0.06	0.06	0.07	0.07	0.05	0.04	0.05	0.03	0.71	0.03	0.05	0.04	0.75	0.03	0.03	N.D	0.15	0.04	0.05	N.D	0.16	0.1	0.05	N.D	0.15	N.D	0.17
Dimethylchrysenes	0.9	0.16	0.16	0.14	0.54	0.28	0.05	0.2	0.38	0.19	0.38	0.09	0.99	0.09	0.06	0.05	0.87	0.04	0.06	0.03	0.68	0.04	0.06	0.05	0.05	0.05	0.05	0.05	0.06	0.04	0.66	0.03	0.05	0.04	0.83	0.04	0.05	0.09	0.09	0.03	0.04	0.02	0.12	N.D	0.05	N.D	0.16	0.2	0.12
Benzo[b]fluoranthene	0.13	0.4	0.27	0.15	0.26	0.23	0.05	0.7	0.2	0.12	0.13	0.08	0.31	0.12	0.12	0.07	0.09	0.05	0.07	0.03	0.08	0.04	0.06	0.04	0.03	0.07	0.11	0.04	0.07	0.15	0.09	0.03	0.06	0.04	0.1	0.04	0.02	0.1	0.04	0.03	0.07	0.02	0.07	0.13	0.08	0.03	0.28	0.21	0.04
Benzo[k]fluoranthene	0.03	0.02	0.09	0.04	0.06	0.05	N.D	0.19	0.05	0.02	0.04	0.02	0.28	0.03	0.04	0.02	0.02	N.D	0.02	N.D	0.02	N.D	0.02	N.D	N.D	0.02	0.05	N.D	0.03	0.02	0.02	N.D	0.02	N.D	0.02	0.02	N.D	0.02	N.D	N.D	N.D	N.D	0.02	N.D	0.03	N.D	0.1	0.04	N.D
Benzo[e]pyrene	0.13	0.1	0.16	0.08	0.15	0.13	0.02	0.31	0.12	0.08	0.1	0.04	0.21	0.06	0.05	0.03	0.11	0.02	0.03	N.D	0.08	0.02	0.05	0.02	0.03	0.03	0.07	0.02	0.05	0.03	0.08	N.D	0.03	0.02	0.11	0.03	N.D	0.04	0.03	0.02	0.02	N.D	0.05	0.04	0.04	N.D	0.17	0.1	0.03
Benzo[a]pyrene	0.02	0.02	0.13	0.05	0.05	0.12	0.02	0.49	0.05	0.05	0.04	0.03	0.08	0.04	0.03	N.D	0.02	N.D	N.D	0.02	0.02	0.04	0.03	N.D	N.D	0.05	0.02	N.D	0.02	0.11	N.D	0.03	N.D	N.D	0.04	N.D	N.D	N.D	N.D	N.D	N.D	N.D	N.D	N.D	0.02	0.05	0.13	0.09	N.D
Perylene	0.02	0.02	0.03	0.02	0.02	0.03	N.D	0.11	0.02	N.D	N.D	N.D	0.04	N.D	N.D	N.D	N.D	N.D	N.D	N.D	N.D	N.D	N.D	N.D	N.D	N.D	0.04	N.D	N.D	N.D	N.D	N.D	N.D	N.D	0.02	N.D	N.D	N.D	N.D	N.D	N.D	N.D	N.D	N.D	N.D	N.D	0.03	0.02	N.D
Indeno[1,2,3-cd]pyrene	0.02	0.02	0.12	0.07	0.06	0.14	0.02	0.38	0.05	0.02	0.04	0.02	0.09	0.05	0.02	N.D	0.03	N.D	0.03	N.D	0.03	N.D	0.04	N.D	0.02	N.D	0.04	N.D	0.03	0.02	0.02	N.D	0.02	N.D	0.02	N.D	N.D	0.02	0.02	N.D	N.D	N.D	0.02	N.D	0.03	N.D	0.1	0.08	0.02
Benzo[ghi]perylene	0.05	0.04	0.12	0.11	0.06	0.17	0.02	0.38	0.05	0.07	0.06	0.04	0.09	0.06	0.03	0.03	0.05	N.D	0.02	N.D	0.03	0.02	0.04	N.D	N.D	0.02	0.03	N.D	0.03	0.12	0.02	0.02	0.02	0.02	0.04	0.02	N.D	N.D	N.D	0.02	0.02	N.D	0.02	0.04	0.02	0.07	0.11	0.18	N.D
Dibenz[a,h]anthracene	0.02	0.15	0.02	0.02	0.02	0.03	N.D	0.11	N.D	N.D	N.D	N.D	0.04	0.02	0.02	N.D	N.D	N.D	N.D	N.D	N.D	N.D	N.D	N.D	N.D	N.D	0.02	N.D	N.D	0.02	N.D	N.D	N.D	N.D	N.D	N.D	N.D	N.D	N.D	N.D	N.D	N.D	N.D	2.09	N.D	2.78	0.02	0.03	N.D
[truncated: 19 more columns]
