# Supplementary material for: Dataset on the imprint of the Agia Zoni II tanker oil spill on the marine ecosystem of Saronikos Gulf
Source: Data Brief. 2019 Oct 16;27:104664. doi: 10.1016/j.dib.2019.104664 (PMC6833354; doi:10.1016/j.dib.2019.104664)
Supplement: Multimedia component 4 [file mmc4.xlsx]

## Sheet: Sediments_Open Saronikos Gulf
Table 3. Polycyclic aromatic hydrocarbons (PAHs; in ng g-1) in sediment samples collected during the conducted samplings in open sea areas of the Saronikos Gulf (September 21-22nd 2017, November 13-14th 2017 and January 23-24th 2018).
STATION NAME	S7			S8			S11			S13			S16			S43			ΑΖ ΙΙ			OS1			OS2			OS3			OS4			OS5		OS6			OS7		OS8			OS9	OS10	OS11		OS12
COORDINATES	37° 55.70'N - 23° 35.75'E			37° 53.00'N - 23° 32.00'E			37° 52.60'N - 23° 38.50'E			37° 50.45'N - 23° 27.30'E			37° 47.38'N - 23° 42.07'E			37° 53.28'N - 23° 35.03'E			37° 55.77'N - 23° 34.17'E			37° 55.29'N - 23° 32.43'E			37° 55.26'N - 23° 37.87'E			37° 55.49'N - 23° 40.47'E			37° 53.52'N - 23° 41.14'E			37° 50.80'N - 23° 40.25'E		37° 51.38'N - 23° 43.16'E			37° 50.30'N - 23° 35.78'E		37° 48.23'N - 23° 45.00'E			37° 47.15'N - 23° 48.12'E	37° 43.81'N - 23° 52.90'E	37° 54.72'N - 23° 35.43'E		37° 53.77'N - 23° 38.41'E
SAMPLING DATE	2017-09-01	2017-11-01	2018-01-01	2017-09-01	2017-11-01	2018-01-01	2017-09-01	2017-11-01	2018-01-01	2017-09-01	2017-11-01	2018-01-01	2017-09-01	2017-11-01	2018-01-01	2017-09-01	2017-11-01	2018-01-01	2017-09-01	2017-11-01	2018-01-01	2017-09-01	2017-11-01	2018-01-01	2017-09-01	2017-11-01	2018-01-01	2017-09-01	2017-11-01	2018-01-01	2017-09-01	2017-11-01	2018-01-01	2017-09-01	2017-11-01	2017-09-01	2017-11-01	2018-01-01	2017-09-01	2017-11-01	2017-09-01	2017-11-01	2018-01-01	2017-09-01	2017-09-01	2017-11-01	2018-01-01	2017-11-01	2018-01-01
PAHs (ng g-1)
Naphthalene	59.4	46.5	54	7.1	18.3	15.5	5.2	5.3	9.1	7.1	5.3	8.7	8.9	8.6	5.3	9	6.8	11.5	10.3	24.3	14	12.4	9.5	19.5	36.5	18.1	44.4	4.1	19.7	32.6	4.3	5.6	6.7	7.8	3.4	3.2	9.7	4.7	10.1	6.6	3.4	3.1	5.8	2.5	2.4	20	18.2	2.15	9.5
Methylnapthalenes	79.5	60.6	88.4	8.6	30.6	20.6	11.9	11.2	14.3	11	6.7	9.8	9.5	16.6	7.5	10.8	8.4	14.7	27	79	37.5	15	17	20.5	46.6	28.6	42	5.1	15	20.9	5.8	8.6	7	15.9	6.6	4.9	14.9	6.1	15.9	8.3	8.2	4.6	13.4	3.4	3.2	28	19.6	7.95	10.6
Acenaphthylene	55.6	46	42.7	4.8	6.4	11.8	2.9	6.1	5.4	4	2.9	3.7	1.2	2.6	1.7	9.1	8	12	9.2	18.2	8.3	8.7	8.3	12.5	44.3	24.2	52.2	3.8	21.3	37.2	2.7	4.9	4.6	2.3	1.3	1.5	4.8	2.6	5.1	4.9	0.8	1.5	2.2	0.9	0.3	15.2	23.3	0.47	3.1
Acenaphthene	9.1	9.8	9.3	1.3	6.7	2.2	1.6	2.5	3	1.5	0.7	0.7	3.6	1.6	0.6	1.1	1.3	1.8	3.6	12.6	9.5	2.3	1.7	2.6	3.7	3.7	4.6	0.4	4.9	1.3	0.8	0.7	0.5	2.3	0.6	0.5	1.8	0.5	3.8	1.2	0.4	0.5	0.9	0.5	0.1	3.5	3.8	2.26	1
Dimethylnapthalenes	62.6	49.8	52.6	8.7	26.8	17.2	10.3	7.2	14	8.5	6.9	7.8	10.2	19.2	6.7	9.8	8.9	13.8	29.7	98.3	44.9	16	10.9	16.3	34.3	23.1	40.2	5.5	12	16.3	6.9	4.6	5.8	19.7	8	5.2	13.6	5	14.2	9	8.9	5.1	15.1	3.6	2.8	23.2	22	2.54	10.6
Trimethylnapthalenes	101	75.2	80.9	8.3	20.4	17.9	14.6	12.3	19.6	8.3	6.3	7.2	11.1	19.4	5.9	10.3	9.4	15.4	45.9	117	61.3	23.3	13.2	15.4	61.3	26	54.4	22.7	13.6	15	30	6.1	6.5	25.4	7.8	8.4	10.5	4.1	12.9	9.2	10.9	4.7	14	3.5	2.2	23.8	24.8	1.59	9.8
Fluorene	9.3	8.6	8.9	0.9	4.2	1.9	1.1	1	2.3	0.9	0.6	0.7	2.1	1.2	0.5	1.1	1.5	1.9	2.5	15.7	5.4	2.3	0.9	2	4.2	2.7	5.2	0.6	3.1	3.3	1	0.5	0.6	2.3	0.6	0.3	0.9	0.4	1.7	1	0.4	0.4	0.7	0.3	0.2	2.4	3	0.87	0.8
Dibenzothiophene	9.4	8.9	9.3	0.5	2.7	2.2	1.2	0.9	1.7	0.8	0.5	0.6	1.6	0.4	0.2	1	1.8	1.4	3.5	8.3	5.8	2.1	1	2.2	5.5	2.7	5.4	1.3	2.3	2	1.6	0.4	0.3	1.9	0.3	0.7	0.9	0.2	1.6	0.9	0.3	0.2	0.4	0.2	0.1	2.1	3.2	0.91	0.7
Methyldibenzothiophenes	27.2	21.8	20.2	1.4	2.9	4.7	2.2	1.2	4.2	1.7	1.2	1.1	1.8	1.6	0.5	2.2	3.5	3.2	9.1	17.6	12.3	6.7	2.8	4.5	15.2	4.9	13.9	15.2	4.1	3.9	11	1.1	0.9	2.9	0.7	4.7	2.6	0.5	2.3	1.9	0.8	0.7	1	0.7	0.2	5.2	8.2	0.6	0.9
Dimethyldibenzothiophenes	64.2	64.5	56.5	3.5	5.5	10.6	4.5	2.4	9.7	3.8	2.4	2.6	4	2.2	0.9	7	7.7	8.4	25.8	42.9	33.4	18.3	6.9	10.5	41.8	13.2	42	67.2	13.6	13.1	38.9	3.2	2.7	4.3	1.1	22.9	5.7	2	5.3	4.4	2	1	2.1	1.5	0.5	13.7	24.1	0.9	1.6
Phenanthrene	83.1	82.7	78.8	10.6	62.8	25.3	14.1	29.6	29.6	10.6	5.4	7.8	31.3	10.4	5.2	11.3	23.6	23.6	33.4	160	76.9	18.3	10.9	22.9	61.5	40.2	76	9.2	30.8	26.8	13.4	5.8	5	30.9	5.6	4.7	7	4	20.9	10.7	3.6	3.8	8.4	3.1	1.1	28.7	45.2	18.4	8.8
Anthracene	40.3	34.4	33.4	3	9.7	7.8	2.5	4.4	10.2	3	1.6	2.3	4	2	1.1	4.3	5.6	7.6	8	27.2	20.5	6.3	3.9	8	23.5	12.9	28.2	2.9	15.2	12.4	2.7	1.8	2.5	5.5	1.2	1	2.2	1.4	4.8	3	0.7	0.8	1.3	0.7	0.2	10.1	15.8	1.7	1.9
Methylphenanthrenes	153	132	119	17.6	54.9	38.3	22.5	24.3	80.9	14.5	11	13.3	22	16.4	7.5	22.9	29.3	35.1	61.6	182	89.7	34.9	19.3	31.8	117	59.3	140	87.7	42.7	43.7	73.5	11.1	14.7	35.3	9.1	33	15.8	8.4	26.9	15	8.8	7.2	17.7	3.5	2.5	51.7	74.6	10.5	15.8
Dimethylphenanthrenes	189	150	134	20.9	51.6	39.5	32.7	22.2	102	17.6	13.3	16.1	24.7	19.2	8.9	29.7	28.4	39	88.1	180	95.2	55.8	27.9	40.5	159	71.3	191	242	72.5	54.2	152	17.6	23.1	34.4	11.1	91.9	31.2	12.6	29.8	17.2	17.1	8.9	22.3	6.1	3.6	68.4	82.4	6.8	16.6
Trimethylphenanthrenes	134	128	106	13.5	28.3	23.9	24.3	13.1	53.7	12.1	9.2	10.9	22.2	13.4	6.2	18.7	18.6	22.4	71.9	141	72.1	45.1	20.5	27.5	117	51.3	120	286	70.1	42.4	153	19.9	21.3	19.9	8	97.7	28.1	12.5	18.6	11.2	15.9	7.3	16.6	5.4	2.8	50.4	52.4	3.3	9.7
Fluoranthene	169	176	175	20.2	116	58.5	21.8	53.8	110	22.2	10.4	15.6	64.4	11.8	5.9	26.7	47.2	52.4	54	205	157	37.7	24	45.7	184	89.6	226	15.1	102	101	15.8	11.9	17.6	33.4	7.7	6.8	10.1	9.4	38.3	20.7	2.9	7	9.5	3.8	2.3	61	98.8	1.7	14.2
Pyrene	180	195	187	24.3	110	62.5	21.7	50.3	120	24.2	12.1	17.5	58.6	12	5.7	33.1	51.9	56.7	57.3	197	146	40.8	28	48	189	89.6	218	19.1	91.6	99.9	18	13.5	19.8	28.9	7.5	7.4	11	9	39.9	25.3	2.8	7.1	9.1	3.7	2.2	66.6	107	1.4	14.6
Methylpyrenes	197	202	189	22.6	77.6	52.2	17.3	34.1	103	18.6	11.3	14.1	34.2	12.6	5.5	27.1	37.6	46.2	54.8	171	116	39.9	25.2	44.7	168	78.6	213	48	97	72.5	29.5	12.5	24.6	28.2	7.5	17.5	14.9	9.3	31.5	20.8	5.5	6.4	10.4	3.7	1.9	63.6	93.7	19.3	13
Dimethylpyrenes	182	179	163	17.7	46.3	33.9	15.6	20.2	66.1	12.2	8.1	10	18	15.4	5.4	19.4	22.4	27.7	48.9	134	80.3	39	20.7	34.1	149	64.6	175	69.1	78.8	56.8	35.7	13.8	19.6	22.1	7.5	24	20.6	8.2	24.1	15.1	7.1	6.6	11.2	4	1.8	50.3	61.3	10.4	12.6
Retene	12.6	8.4	8.1	1.9	7	2.2	2.5	3.1	5.2	3.8	1	1.5	2.3	3.4	0.9	2	1.2	2.2	5.4	11.2	7.9	2.5	0.4	2.3	8.8	4.3	7	4.3	0.9	3.9	3.6	0.4	1.5	4.8	1.3	4	1.8	1.9	1.3	1.2	0.8	0.6	1.7	0.8	5.8	4.1	5	0.4	1.5
Benz[a]anthracene	170	191	176	18.8	75.2	54.4	16	37.1	91.3	24	9.9	13.9	46.2	9.8	4.6	28.1	38.5	47.7	43.9	149	136	37.2	23.6	44.2	181	87.9	231	18.6	125	110	15	12.3	21.9	25.2	6.7	6.9	11.4	8.7	31.2	18	2.5	5.8	7.6	3.2	1.1	60.4	93.3	24.1	13.4
Chrysene	199	215	197	23	98	63.6	19.9	50.9	89.3	28.1	12.1	18.1	63.2	13.4	5.5	36.9	48.5	56.1	57.2	174	155	47.5	29.6	52.4	216	102	268	28.6	146	108	22.3	15	24.5	30.7	8.5	11.3	14.5	9.7	38.9	24.6	4	7.4	9.9	4.2	1.5	73.1	108	32.5	16.4
Methylchrysenes	267	257	227	17.8	58.6	53.3	18.7	26.4	76.5	17.8	9.6	14.2	33.1	14	4.9	27	38.9	44.1	61.6	143	115	51.9	29.2	51.9	200	88.4	251	63.5	112	67.9	36.2	13	22	31.2	8.3	20.3	17.6	7.5	32.5	20.1	6.9	6.3	10	4.2	1.2	60.3	94.9	15.9	13.1
Dimethylchrysenes	210	194	179	12	31.3	36.5	16.4	13.8	39.6	11.5	5.9	10.6	17.5	12.4	4.4	16	20.8	26.3	57.9	127	65.8	45.1	23.6	39.6	147	61.8	164	88.3	63.3	49	45.1	12.2	19	23.8	7.1	28.4	20.2	9	25.1	13.4	8.9	5.9	12.4	4.8	2.1	44.1	62.7	6.2	12
Benzo[b]fluoranthene	398	484	435	40.9	150	105	29.2	72.1	115	54	21.7	28.7	81.5	23.4	10.4	64.9	76.6	94.7	87.7	265	235	86.2	61.5	98.6	359	193	432	32.7	258	225	28.9	27.2	41.4	39.2	14	14.7	28.1	18.1	52.1	45.5	2	9.9	14.3	7.4	2.3	139	177	43.9	31.9
Benzo[k]fluoranthene	146	172	156	16.1	56.7	38	10.6	25.9	42.9	20.3	8.3	11.6	28.9	7.8	3.9	26.6	29.3	37.2	31.4	94.6	81.5	31.2	23.9	38.4	131	70.1	161	12	97.2	85.5	11.2	9.9	16.1	15.2	5.3	5.1	10.1	6.6	19.5	17.5	3.7	3.8	5.8	3.2	0.8	51.2	65.4	15.6	12.2
Benzo[e]pyrene	255	290	272	26.8	91.9	68.7	18.7	42.2	65.4	32.9	13.5	19.8	47.7	15.6	6.5	42.4	48.7	61.8	60.6	162	145	56.8	38.3	63.7	208	110	256	21.4	136	118	18.6	16.1	23.3	23.4	8.4	9.5	18	10.2	32.7	28.7	5.5	6.4	9.1	5	2.5	88	118	23.3	18.8
Benzo[a]pyrene	322	377	356	31.9	106	90.2	20.1	49.1	91	38.3	14.9	22.2	55.9	13.8	6.1	53	59.5	82.7	66.4	199	190	69.2	47.5	76.5	285	144	351	22.9	198	158	20.6	18.6	29.7	26.7	8.9	8.5	17.6	11.4	37.5	34.7	4.3	6.7	9.2	4.5	1.9	110	161	27.2	21.6
Perylene	81.5	83.9	83.7	7.7	26.3	21.3	5.7	13.5	20.6	9.5	3.8	5.2	18.4	3.2	1.7	12.5	13.6	18.8	19	47.2	49.6	18.6	11.2	19.8	76.6	35.6	88.4	7.2	47.9	45.7	6.1	4.3	7.1	7	2.4	2.6	4.8	3.3	9.4	8.3	1.8	1.7	2.5	1.4	0.4	25.7	36.9	6.4	5.7
Indeno[1,2,3-cd]pyrene	235	300	295	25.1	65	68.8	14.8	30.2	54.3	34	12.9	18.2	33.7	12.8	6.6	39.1	42	57.6	49	134	130	56.9	38.9	65.6	210	106	248	16.2	116	125	14.4	15.9	22.3	16.7	7.9	7.4	16.7	9.9	28	24.9	3.4	4.6	7.6	4.3	1.3	86.4	114	19.4	21.5
Benzo[ghi]perylene	267	268	273	24.2	66.6	67.8	18.5	32.1	49.9	28.5	12.7	19.3	39.3	13	6.1	36.1	41.3	56.6	61.3	123	116	71.8	39.7	67	216	93.4	223	18.9	104	116	17.9	15.6	20.2	20.5	8.1	9.4	18	9.6	32	25.7	3.3	4.8	7.4	3.9	1.6	82.9	110	15.3	19.8
Dibenz[a,h]anthracene	62.8	61.6	59.6	3.8	12.5	12.2	3.3	6.5	10.6	6.1	2.4	2.9	8.1	2.2	1	6.4	7.7	9.7	12.1	28.3	27	12.5	7.3	11.6	54	21.4	51.2	4.3	25.7	23.5	3.7	3	4.4	4.3	1.4	1.7	3.1	1.7	6.5	4.4	0.6	0.9	1.2	0.6	0.2	13.8	19.7	4.2	3.5
[truncated: 6 more columns]
